# Supplementary material for: Reduced Cross-Sectional Muscle Growth Six Months after Botulinum Toxin Type-A Injection in Children with Spastic Cerebral Palsy
Source: Toxins (Basel). 2022 Feb 14;14(2):139. doi: 10.3390/toxins14020139 (PMC8876834; doi:10.3390/toxins14020139)
Supplement: Supplementary file 1 [file toxins-14-00139-s001.zip]

Archive with 1 entries (1 files):
- toxins-1587387-supplementary.pdf
